# Supplementary material for: Antifungal Effect of Vitamin D3 against Cryptococcus neoformans Coincides with Reduced Biofilm Formation, Compromised Cell Wall Integrity, and Increased Generation of Reactive Oxygen Species
Source: J Fungi (Basel). 2023 Jul 21;9(7):772. doi: 10.3390/jof9070772 (PMC10381739; doi:10.3390/jof9070772)
Supplement: Supplementary file 1 [file jof-09-00772-s001.zip]

Archive with 1 entries (1 files):
- jof-2500415-supplementary.pdf
